# Supplementary material for: c-Met activation leads to the establishment of a TGFβ-receptor regulatory network in bladder cancer progression
Source: Nat Commun. 2019 Sep 25;10:4349. doi: 10.1038/s41467-019-12241-2 (PMC6761206; doi:10.1038/s41467-019-12241-2)
Supplement: Supplementary file 4 — Supplementary Data 1 [file 41467_2019_12241_MOESM4_ESM.xlsx]

## Sheet: Sheet1
Phospho-Proteins	Non-Phospho Proteins
		0 Hrs	2 Hrs	Sample 3/1
Abl1 (p-Tyr204)	Abl1 (Ab-204)	0.36568	0.581404	1.58992
Smad1 (p-Ser465)	Smad1 (Ab-465)	0.621708	0.928274	1.4931
Smad2 (p-Ser467)	Smad2 (Ab-467)	1.19602	1.69562	1.41771
Smad3 (p-Ser204)	Smad3 (Ab-204)	0.176572	0.249204	1.41134
mTOR (p-Ser2481)	mTOR (Ab-2481)	2.60492	3.42939	1.31651
p38 MAPK (p-Thr180)	p38 MAPK (Ab-180)	3.67551	4.72562	1.2857
MKK6 (p-Ser207)	MKK6 (Ab-207)	3.07771	3.95204	1.28408
PRKCD (p-Thr505)	PKC delta (Ab-505)	1.47364	1.7727	1.20294
ERK3 (p-Ser189)	ERK3 (Ab-189)	6.90057	8.24536	1.19488
PRKCQ (p-Thr538)	PKC theta (Ab-538)	0.660998	0.779672	1.17954
AKT1 (p-Thr72)	AKT1 (Ab-72)	0.64048	0.696289	1.08714
PKCB (p-Ser661)	PKC beta/PKCB (Ab-661)	1.76972	1.89477	1.07066
Ras-GRF1 (p-Ser916)	Ras-GRF1 (Ab-916)	0.246453	0.262025	1.06318
Smad2 (p-Ser250)	Smad2 (Ab-250)	2.01483	2.09543	1.04
AKT (p-Tyr326)	AKT (Ab-326)	2.15675	2.22822	1.03313
Shc (p-Tyr427)	Shc (Ab427)	0.519945	0.533666	1.02639
PRKCA (p-Tyr657)	PKC alpha (Ab-657)	13.4491	13.6972	1.01844
Abl1 (p-Thr754/735)	Abl1 (Ab-754/735)	0.344811	0.341426	0.990184
Smad2/3 (p-Thr8)	Smad2/3 (Ab-8)	2.52296	2.47858	0.982413
MKK3 (p-Ser189)	MKK3 (Ab-189)	1.33333	1.29431	0.970731
PRKCZ (p-Thr560)	PKC zeta (Ab-560)	1.6462	1.59622	0.969642
Smad1 (p-Ser187)	Smad1 (Ab-187)	6.45565	6.21367	0.962517
LIMK1 (p-Thr508)	LIMK1 (Ab-508)	4.30848	4.12321	0.956999
PAK3 (p-Ser154)	PAK3 (Ab-154)	2.37098	2.24783	0.94806
PRKCA/B II (p-Thr638)	PKC alpha/beta II (Ab-638)	4.17638	3.91065	0.936373
AKT1 (p-Ser246)	AKT1 (Ab-246)	2.27769	2.07326	0.910251
RPS6 (p-Ser235)	S6 Ribosomal Protein (Ab-235)	1.87115	1.68699	0.901581
Smad2 (p-Thr220)	Smad2 (Ab-220)	0.628273	0.558705	0.889272
Smad3 (p-Ser213)	Smad3 (Ab-213)	4.59198	4.07549	0.887523
ARHGEF2 (p-Ser885)	Rho/Rac guanine nucleotide exchange fact 2(Ab-885)	0.198735	0.171443	0.862674
Shc (p-Tyr349)	Shc (Ab-349)	1.50851	1.29103	0.855836
PAK1 (p-Ser204)	PAK1 (Ab-204)	1.26102	1.0675	0.846539
SEK1/MKK4 (p-Thr261)	SEK1/MKK4 (Ab-261)	1.17561	0.994878	0.846263
PAK2 (p-Ser192)	PAK2 (Ab-192)	1.40339	1.18087	0.841444
PAK1/2/3 (p-Ser141)	PAK1/2/3 (Ab-141)	2.56703	2.1417	0.834312
PKC epsilon (p-Ser729)	PKC epsilon (Ab-729)	3.80455	3.13387	0.823717
AKT1 (p-Tyr474)	AKT1 (Ab-474)	1.9611	1.61065	0.8213
SAPK/JNK (p-Thr183)	SAPK/JNK (Ab-183)	2.73707	2.15267	0.786484
AKT1 (p-Ser124)	AKT1 (Ab-124)	1.2301	0.960451	0.78079
mTOR (p-Thr2446)	mTOR (Ab-2446)	9.38636	7.21678	0.768858
MKK3/MAP2K3 (p-Thr222)	MKK3/MAP2K3 (Ab-222)	0.90915	0.695247	0.764722
PRKCD (p-Ser645)	PKC delta (Ab-645)	0.777716	0.594028	0.76381
PP2A-a (p-Tyr307)	PP2A-a (Ab-307)	1.11241	0.832653	0.74851
p38 MAPK (p-Tyr322)	p38 MAPK (Ab-322)	1.672	1.23314	0.737523
SEK1/MKK4 (p-Ser80)	SEK1/MKK4 (Ab-80)	3.27909	2.35917	0.719458
mTOR (p-Ser2448)	mTOR (Ab-2448)	3.70555	2.63656	0.711517
PIK3R1/3 (p-Tyr467/199)	PI3-kinase p85-subunit alpha/gamma (Ab-467/199)	1.00031	0.706995	0.706779
PKC zeta (p-Thr410)	PKC zeta (Ab-410)	1.84827	1.29913	0.702889
AKT1 (p-Thr450)	AKT1 (Ab-450)	0.663409	0.463711	0.698982
AKT (p-Thr308)	AKT (Ab-308)	3.16892	2.16804	0.684157
Rac1/cdc42 (p-Ser71)	Rac1/cdc42 (Ab-71)	2.42697	1.65771	0.683036
p38 MAPK (p-Tyr182)	p38 MAPK (Ab-182)	0.714269	0.484915	0.678897
PAK1/2/3 (p-Thr423/402/421)	PAK1/2/3 (Ab-423/402/421)	7.32988	4.96552	0.677435
Myc (p-Thr58)	Myc (Ab-58)	0.546953	0.366818	0.670658
Myc (p-Ser62)	Myc (Ab-62)	4.58965	3.05611	0.66587
AKT (p-Ser473)	AKT (Ab-473)	2.20164	1.43325	0.650993
Smad3 (p-Ser425)	Smad3 (Ab-425)	0.504537	0.324075	0.64232
PAK1 (p-Thr212)	PAK1 (Ab-212)	1.9051	1.21922	0.639974
PRKCQ (p-Ser676)	PKC theta (Ab-676)	4.86012	3.04357	0.626232
ERK1-p44/42 MAPK (p-Tyr204)	ERK1-p44/42 MAPK (Ab-204)	5.49342	3.33538	0.60716
Myc (p-Ser373)	Myc (Ab-373)	1.94001	1.15024	0.592908
JNK1/2/3 (p-Thr183/Tyr185)	JNK1/2/3 (Ab-183/185)	0.610029	0.361058	0.591871
SP1 (p-Thr739)	SP1 (Ab-739)	3.2502	1.89058	0.581679
AKT2 (p-Ser474)	AKT2 (Ab-474)	1.76082	1.00629	0.571489
Myc (p-Thr358)	Myc (Ab-358)	2.10823	1.17635	0.557981
SAPK/JNK (p-Tyr185)	SAPK/JNK (Ab-185)	2.49167	1.38976	0.557763
c-Abl (p-Tyr412)	c-Abl (Ab-412)	0.50405	0.279518	0.554545
TAK1 (p-Thr184)	TAK1 (Ab-184)	0.489422	0.27022	0.552122
PAK1/2 (p-Ser199)	PAK1/2 (Ab-199)	1.64456	0.898475	0.546332
ERK1-p44/42 MAPK (p-Thr202)	ERK1-p44/42 MAP Kinase (Ab-202)	2.65636	1.43912	0.541763
cofilin (p-Ser3)	cofilin (Ab-3)	0.570798	0.253216	0.443617
Sample 1: control
Sample 3: HGF 2 hr
