# Supplementary material for: c-Met activation leads to the establishment of a TGFβ-receptor regulatory network in bladder cancer progression
Source: Nat Commun. 2019 Sep 25;10:4349. doi: 10.1038/s41467-019-12241-2 (PMC6761206; doi:10.1038/s41467-019-12241-2)
Supplement: Supplementary file 5 — Supplementary Data 2 [file 41467_2019_12241_MOESM5_ESM.xlsx]

## Sheet: Sheet1
Well	Symbol	fc 2vs0	fc 4vs0	fc 6vs0	fc 9vs0
A01	Acvr1	9.15567	25.587	1.20555	0.654872
A02	Acvr2a	8.08268	6.47891	9.45132	1.17422
A03	Acvrl1	1.00026	1.54276	1.20555	0.654872
A04	Amh	0.595399	2.00507	0.692914	0.0464735
A05	Amhr2	0.98612	0.598772	0.806276	0.23251
A06	Bambi	2.86314	0.384475	0.657841	0.140481
A07	Bglap	3.24731	5.50651	2.2323	3.22778
A08	Bmp1	0.227732	1.29924	0.29503	0.283905
A09	Bmp2	1.00026	0.621657	1.20555	0.654872
A10	Bmp3	1.00026	1.54276	1.20555	0.654872
A11	Bmp4	1.00026	1.54276	1.20555	0.654872
A12	Bmp5	1.00026	1.54276	1.20555	0.654872
B01	Bmp6	1.03077	0.883648	0.399311	0.366563
B02	Bmp7	0.719409	0.985832	0.845648	0.0644907
B03	Bmper	0.560003	0.153973	0.808025	0.366636
B04	Bmpr1a	0.566096	0.558494	0.458178	0.568383
B05	Bmpr1b	1.43071	2.20667	1.72435	0.674017
B06	Bmpr2	0.313224	1.08701	0.699333	0.108911
B07	Cdc25a	0.97014	0.829696	0.718194	0.552637
B08	Cdkn1a	0.887703	2.36905	1.70938	0.723613
B09	Cdkn2b	0.336483	0.197579	0.123675	0.282266
B10	Chrd	1.13351	1.74828	1.16544	0.954532
B11	Col1a1	0.509052	0.766686	0.0421867	0.0826728
B12	Col1a2	3.8619	5.95644	4.65452	2.52839
C01	Col3a1	0.550126	0.407503	0.250527	0.163736
C02	Cst3	0.675365	0.98761	0.663229	0.3541
C03	Dlx2	0.410259	0.337814	0.329169	0.517245
C04	Eng	0.578975	1.00151	0.13079	0.250989
C05	Evi1	0.778125	0.479498	0.755884	1.35555
C06	Fkbp1b	1.03593	0.741692	0.537511	0.628485
C07	Fos	2.40516	1.61736	0.83439	0.355248
C08	Fst	6.35604	37.2949	17.5802	8.46187
C09	Gdf1	0.764522	0.904908	0.92609	0.876213
C10	Gdf5	0.779707	11.9017	3.18992	0.118089
C11	Gdf6	0.126108	0.905401	1.48442	1.11424
C12	Gdf7	1.00026	1.54276	1.20555	0.654872
D01	Gsc	1.00026	0.187352	0.19161	0.207538
D02	Hipk2	1.01379	1.57552	1.41618	1.27442
D03	Id1	0.480808	0.105098	0.0595019	0.168485
D04	Id2	0.406915	0.0910174	0.0928256	0.148771
D05	Igf1	1.00026	1.54276	1.20555	0.654872
D06	Igfbp3	5.35302	8.25629	1.75	1.47864
D07	Il6	19.672	3.8589	1.20555	0.702934
D08	Inha	1.00026	1.54276	1.20555	0.654872
D09	Inhba	14.0195	32.1091	10.0309	5.85779
D10	Inhbb	0.418038	1.03764	0.770298	1.19507
D11	Itgb5	0.261851	0.622029	0.29788	0.192763
D12	Itgb7	0.665332	0.239453	0.188451	0.351439
E01	Jun	1.15314	0.53217	0.456855	0.407986
E02	Junb	5.74799	2.84186	1.81464	0.891566
E03	Tdgf1	7.5382	24.8641	25.2822	32.1511
E04	Cd79a	0.909834	1.1443	0.783309	1.05313
E05	Ltbp1	0.860908	1.13915	1.42241	1.91797
E06	Ltbp2	0.818948	1.16619	2.17187	0.868586
E07	Ltbp4	0.793115	0.57198	0.458409	0.319042
E08	Myc	1.49629	3.08903	2.66467	2.46426
E09	Nbl1	0.940155	0.505306	0.883634	0.757015
E10	Nodal	0.0969768	0.786093	0.712698	0.0771036
E11	Nog	1.55394	6.10551	1.92789	1.04726
E12	Nr0b1	1.00026	0.876531	1.20555	0.654872
F01	Pdgfb	0.747937	0.517527	0.256647	0.171242
F02	Plat	0.851789	0.747206	0.521934	0.314937
F03	Plau	2.23179	6.6276	6.30284	4.13852
F04	Gdf3	1.00026	1.54276	0.22892	0.190004
F05	Runx1	1.95636	5.06312	4.96412	3.57714
F06	Serpine1	2.31713	4.80901	3.92827	4.10599
F07	Smad1	1.343	0.954133	0.719243	0.902398
F08	Smad2	1.00492	0.865987	0.826637	0.827663
F09	Smad3	1.23797	1.90338	1.36685	1.18012
F10	Smad4	1.04559	1.04479	0.860193	1.03485
F11	Smad5	0.812887	0.883815	0.868549	0.734226
F12	Sox4	0.772106	0.755697	0.248527	0.272315
G01	Stat1	0.730301	0.436325	0.148304	0.146967
G02	Tgfb1	1.33625	1.99143	2.32104	2.29622
G03	Tgfb1i1	0.571102	0.929544	0.983055	1.65224
G04	Tsc22d1	3.60372	2.99426	1.4147	1.08921
G05	Tgfb2	1.74541	1.50147	0.76695	0.923639
G06	Tgfb3	1.23296	1.13576	0.752191	1.43291
G07	Tgfbi	0.791436	0.364841	0.160991	0.141191
G08	Tgfbr1	1.15143	0.664324	0.771617	0.651899
G09	Tgfbr2	1.37334	1.83336	0.896539	1.22553
G10	Tgfbr3	0.664756	0.251897	0.148297	0.210812
G11	Tgfbrap1	1.09841	0.859712	1.18214	0.741572
G12	Tgif1	1.2971	0.937625	0.863682	0.845365
H01	Rplp1	1.08036	1.03908	1.0435	0.948481
H02	Hprt1	1.22557	1.21343	1.22566	1.1016
H03	Rpl13a	0.851313	0.912794	0.840042	0.825657
H04	Ldha	0.887162	0.868885	0.930756	1.15917
H05	Actb	3.6016	6.46972	7.2224	7.40446
H06	RGDC	0.857249	1.64049	1.29461	0.447037
H07	RTC	0.803494	1.64933	1.23424	0.693581
H08	RTC	0.88204	1.62455	1.27405	0.788517
H09	RTC	0.98546	1.50963	1.10129	0.637703
H10	PPC	1.612	2.77665	2.33779	1.23125
H11	PPC	0.738995	1.64424	1.36058	0.668571
H12	PPC	1.046	2.39006	1.27955	0.526451
dd is delta delta
fc fold change
