# Supplementary material for: c-Met activation leads to the establishment of a TGFβ-receptor regulatory network in bladder cancer progression
Source: Nat Commun. 2019 Sep 25;10:4349. doi: 10.1038/s41467-019-12241-2 (PMC6761206; doi:10.1038/s41467-019-12241-2)
Supplement: Supplementary file 6 — Supplementary Data 3 [file 41467_2019_12241_MOESM6_ESM.xlsx]

## Sheet: PathwayAnalysis_Hgfv2
Term	Overlap	P-value	Adjusted P-value	Combined Score	Genes	Database	#Genes
TGF Beta Signaling Pathway_Mus musculus_WP113	1	8.13406e-08	5.00691	34.9684	FST;LIF;INHBA;ITGB6;TNF;SKIL;TGFBR2;SMAD7	WikiPathway_2016	8
TGF-beta Receptor Signaling_Homo sapiens_WP560	1	1.47957e-07	4.92317	33.4396	FST;LIF;INHBA;ITGB6;TNF;SKIL;TGFBR2;SMAD7	WikiPathway_2016	8
Spinal Cord Injury_Homo sapiens_WP2431	0	6.86957e-08	5.00691	32.6674	EGR1;NR4A1;IL1A;GJA1;BTG2;GADD45A;ARG1;MBP;CXCL1;PTGS2;TNF	WikiPathway_2016	11
MAPK signaling pathway_Homo sapiens_hsa04010	0	1.25533e-07	4.67336	31.7463	MAP2K3;DUSP5;MAP2K4;GADD45A;IL1R2;SRF;NGF;TNF;GADD45G;TGFBR2;IL1A;NR4A1;RAPGEF2;FLNB;MAP3K6	KEGG_2016	15
MAPK Signaling Pathway_Homo sapiens_WP382	0	2.98911e-07	4.7427	31.1631	MAP2K3;MAP2K4;NR4A1;DUSP5;IL1A;GADD45A;IL1R2;SRF;MAP3K6;NGF;TNF;TGFBR2	WikiPathway_2016	12
TNF signaling pathway_Homo sapiens_hsa04668	0	3.21001e-07	4.56664	28.2249	MAP2K3;NFKBIA;MAP2K4;EDN1;RIPK3;LIF;CXCL1;PTGS2;TNF;JUNB	KEGG_2016	10
MAPK signaling pathway_Mus musculus_WP493	0	1.00364e-06	4.39276	27.0268	MAP2K4;NR4A1;DUSP5;IL1A;GADD45A;IL1R2;SRF;MAP3K6;NGF;TNF;TGFBR2	WikiPathway_2016	11
TGF-beta Signaling Pathway_Homo sapiens_WP366	1	1.73804e-06	4.29035	24.5721	MAP2K3;MAP2K4;NEDD9;FOSB;ETS1;JUNB;SKIL;ATF3;SMAD7;TGFBR2	WikiPathway_2016	10
Spinal Cord Injury_Mus musculus_WP2432	0	9.72958e-07	4.39276	24.5151	IL1A;EGR1;NR4A1;BTG2;GJA1;ARG1;GADD45A;MBP;TNF	WikiPathway_2016	9
XPodNet - protein-protein interactions in the podocyte expanded by STRING_Mus musculus_WP2309	0	7.48222e-06	3.74215	23.4484	PTGER4;FHL2;NEDD9;IRS2;PTGS2;NGF;F3;TNF;CYR61;CXCL16;GADD45G;SMAD7;TGFBR2;GJA1;CLDN4;CDH1;CDC42EP4;ZYX;RAPGEF2;MYH9;SFN;BID;VCL;EPHA2	WikiPathway_2016	24
PI3K/AKT activation_Homo sapiens_R-HSA-198203	0	6.4803e-05	1.89377	21.5983	NR4A1;CD80;IRS2;NRG1;NGF;EREG;IER3;HBEGF	Reactome_2016	8
CCKR signaling map ST_Homo sapiens_P06959	0	1.27644e-05	3.28121	20.4086	NFKBIA;MAP2K4;NR4A1;CDH1;SRF;ODC1;CXCL1;PTGS2;IER3;HBEGF	PANTHER_2016	10
MicroRNAs in cardiomyocyte hypertrophy_Homo sapiens_WP1544	0	1.38893e-05	3.5149	20.073	MAP2K3;NPPB;MAP2K4;EDN1;CISH;LIF;NRG1;TNF	WikiPathway_2016	8
Hypertrophy Model_Mus musculus_WP202	0	1.9058e-06	4.29035	20.0312	IL1A;ANKRD1;ATF3;CYR61;HBEGF	WikiPathway_2016	5
Integrated Pancreatic Cancer Pathway_Homo sapiens_WP2377	0	4.69785e-05	3.04262	19.9476	NFKBIA;EGR1;GPRC5A;GADD45A;FST;INHBA;PTGS2;BID;TNF;JUNB	WikiPathway_2016	10
Hypertrophy Model_Homo sapiens_WP516	0	1.9058e-06	4.29035	18.5204	IL1A;ANKRD1;ATF3;CYR61;HBEGF	WikiPathway_2016	5
Integrated Breast Cancer Pathway_Homo sapiens_WP1984	0	4.86981e-05	3.04262	18.4079	FOSL1;PLK3;WEE1;CDH1;GADD45A;ODC1;BID;SMAD7;TGFBR2	WikiPathway_2016	9
Signal Transduction_Homo sapiens_R-HSA-162582	0	0.000263637	1.89377	18.0182	PTGER4;SRF;CD80;ADM;IRS2;CXCL1;TNF;ACTG1;CXCL16;CYP26B1;FLRT3;CDH1;BDKRB2;SFN;LDLR;JUNB;SKIL;IER3;DUSP5;PRKAB2;STARD13;EDN1;EDN2;FST;HTR1B;NRG1;INHBA;NGF;EREG;SMAD7;TGFBR2;NFKBIA;NR4A1;LATS2;XK;CDC42EP3;NUMB;RAPGEF2;F2RL1;MYH9;AMOTL2;MYL9;VCL;HBEGF;TJP2	Reactome_2016	45
AGE-RAGE signaling pathway in diabetic complications_Homo sapiens_hsa04933	0	0.000113265	2.55384	17.4371	EGR1;IL1A;EDN1;PIM1;TNF;F3;TGFBR2	KEGG_2016	7
Keratinocyte Differentiation_Homo sapiens_h_keratinocytePathway	0	2.22548e-05	2.65258	17.3602	NFKBIA;MAP2K3;MAP2K4;TNF;ETS1;ETS2	Biocarta_2016	6
PI5P, PP2A and IER3 Regulate PI3K/AKT Signaling_Homo sapiens_R-HSA-6811558	0	0.000279688	1.89377	17.1667	CD80;NRG1;IRS2;EREG;HBEGF;IER3	Reactome_2016	6
TP53 Regulates Transcription of Cell Cycle Genes_Homo sapiens_R-HSA-6791312	0	0.000164618	1.89377	17.087	PLK3;BTG2;GADD45A;PLK2;SFN	Reactome_2016	5
PI-3K cascade:FGFR1_Homo sapiens_R-HSA-5654689	0	0.000364552	1.89377	16.9251	NR4A1;CD80;IRS2;NRG1;EREG;IER3;HBEGF	Reactome_2016	7
PI-3K cascade:FGFR3_Homo sapiens_R-HSA-5654710	0	0.000364552	1.89377	16.8592	NR4A1;CD80;IRS2;NRG1;EREG;IER3;HBEGF	Reactome_2016	7
PI-3K cascade:FGFR2_Homo sapiens_R-HSA-5654695	0	0.000364552	1.89377	16.7924	NR4A1;CD80;IRS2;NRG1;EREG;IER3;HBEGF	Reactome_2016	7
Osteoclast differentiation_Homo sapiens_hsa04380	0	9.51299e-05	2.55384	16.7832	FOSL1;NFKBIA;IL1A;FHL2;FOSB;TNF;JUNB;TGFBR2	KEGG_2016	8
Downstream signaling of activated FGFR1_Homo sapiens_R-HSA-5654687	0	0.00101169	1.67965	16.7444	DUSP5;NR4A1;FLRT3;CD80;RAPGEF2;IRS2;NRG1;VCL;EREG;IER3;HBEGF	Reactome_2016	11
PIP3 activates AKT signaling_Homo sapiens_R-HSA-1257604	0	0.000364552	1.89377	16.7321	NR4A1;CD80;IRS2;NRG1;EREG;IER3;HBEGF	Reactome_2016	7
PI3K events in ERBB4 signaling_Homo sapiens_R-HSA-1250342	0	0.000364552	1.89377	16.6359	NR4A1;CD80;IRS2;NRG1;EREG;IER3;HBEGF	Reactome_2016	7
GAB1 signalosome_Homo sapiens_R-HSA-180292	0	0.000422341	1.89377	16.6093	NR4A1;CD80;IRS2;NRG1;EREG;IER3;HBEGF	Reactome_2016	7
PI-3K cascade:FGFR4_Homo sapiens_R-HSA-5654720	0	0.000364552	1.89377	16.5909	NR4A1;CD80;IRS2;NRG1;EREG;IER3;HBEGF	Reactome_2016	7
Signaling by FGFR1_Homo sapiens_R-HSA-5654736	0	0.00111412	1.67965	16.5439	DUSP5;NR4A1;FLRT3;CD80;RAPGEF2;IRS2;NRG1;VCL;EREG;IER3;HBEGF	Reactome_2016	11
HTLV-I infection_Homo sapiens_hsa05166	0	0.000120122	2.55384	16.1865	FOSL1;NFKBIA;EGR1;MAP2K4;IL1R2;SRF;TNF;ETS1;ATF3;ETS2;TGFBR2	KEGG_2016	11
Amoebiasis_Homo sapiens_hsa05146	0	0.000106377	2.55384	16.1197	ARG1;IL1R2;ACTN1;CXCL1;SERPINB9;TNF;VCL	KEGG_2016	7
FoxO signaling pathway_Homo sapiens_hsa04068	0	0.000100292	2.55384	16.1131	PLK3;PRKAB2;GADD45A;PLK2;IRS2;SGK1;GADD45G;TGFBR2	KEGG_2016	8
Integrin signalling pathway_Homo sapiens_P00034	0	5.12023e-05	3.15505	15.7093	MAP2K3;MAP2K4;ACTN1;FLNB;ITGB6;RND3;VCL;ACTG1;RND1	PANTHER_2016	9
Fc epsilon receptor (FCERI) signaling_Homo sapiens_R-HSA-2454202	0	0.00127357	1.67965	15.6587	NFKBIA;DUSP5;MAP2K4;NR4A1;CD80;RAPGEF2;IRS2;NRG1;VCL;IER3;HBEGF;EREG	Reactome_2016	12
Negative regulation of the PI3K/AKT network_Homo sapiens_R-HSA-199418	0	0.000433409	1.89377	15.6055	CD80;NRG1;IRS2;EREG;HBEGF;IER3	Reactome_2016	6
Downstream signaling events of B Cell Receptor (BCR)_Homo sapiens_R-HSA-1168372	0	0.00117782	1.67965	15.4472	NFKBIA;NR4A1;CD80;IRS2;NRG1;EREG;IER3;HBEGF	Reactome_2016	8
PI3K/AKT Signaling in Cancer_Homo sapiens_R-HSA-2219528	0	0.000339175	1.89377	15.0802	NR4A1;CD80;NRG1;IRS2;EREG;HBEGF	Reactome_2016	6
Cytokine Signaling in Immune system_Homo sapiens_R-HSA-1280215	0	0.00119316	1.67965	14.8093	DUSP5;MAP2K4;EGR1;CISH;TNFRSF12A;IL1R2;LIF;IRS2;NRG1;TNF;EREG;IL1A;RAPGEF2;FLNB;VCL;HBEGF	Reactome_2016	16
Signaling by FGFR_Homo sapiens_R-HSA-190236	0	0.00218802	1.51968	14.4653	DUSP5;NR4A1;FLRT3;CD80;RAPGEF2;IRS2;NRG1;VCL;EREG;IER3;HBEGF	Reactome_2016	11
Structural Pathway of Interleukin 1 (IL-1)_Homo sapiens_WP2637	0	0.000148767	2.58981	14.3376	MAP2K3;NFKBIA;MAP2K4;IL1A;MBP	WikiPathway_2016	5
Adherens junction_Homo sapiens_hsa04520	0	0.000148771	2.55384	14.1171	CDH1;ACTN1;PVRL4;VCL;TGFBR2;ACTG1	KEGG_2016	6
MicroRNAs in Cardiomyocyte Hypertrophy_Mus musculus_WP1560	0	0.000213465	2.46295	14.0042	MAP2K3;MAP2K4;EDN1;CISH;LIF;TNF	WikiPathway_2016	6
Constitutive Signaling by Aberrant PI3K in Cancer_Homo sapiens_R-HSA-2219530	0	0.000510542	1.87442	13.8674	CD80;NRG1;IRS2;EREG;HBEGF	Reactome_2016	5
TGF beta signaling pathway_Homo sapiens_h_tgfbPathway	1	5.59685e-05	2.55309	13.8445	CDH1;SKIL;SMAD7;TGFBR2	Biocarta_2016	4
TGF-beta signaling pathway_Homo sapiens_P00052	1	4.70542e-05	3.15505	13.8024	FOSL1;CITED2;INHBA;SKIL;JUNB;TGFBR2;SMAD7	PANTHER_2016	7
Axon guidance_Homo sapiens_R-HSA-422475	0	0.00148406	1.64552	13.8018	DUSP5;SEMA7A;IRS2;NRG1;EREG;ACTG1;RND1;NUMB;RAPGEF2;MYH9;MYL9;VCL;HBEGF;EPHA2	Reactome_2016	14
Tight junction_Homo sapiens_hsa04530	0	0.000136371	2.55384	13.6215	CLDN4;ACTN1;MAGI3;MYH9;MYL9;SHROOM4;ACTG1;TJP2	KEGG_2016	8
NGF signalling via TRKA from the plasma membrane_Homo sapiens_R-HSA-187037	0	0.00258489	1.4862	13.5461	DUSP5;NR4A1;CD80;RAPGEF2;IRS2;NRG1;NGF;VCL;EREG;IER3;HBEGF	Reactome_2016	11
Smooth Muscle Contraction_Homo sapiens_R-HSA-445355	0	0.000423485	1.89377	13.517	CALD1;MYL9;VCL;ACTG2	Reactome_2016	4
Immune System_Homo sapiens_R-HSA-168256	0	0.0012773	1.67965	13.4056	CD80;RNF19B;IRS2;TNF;PVR;ACTG1;UBE2J1;UBE2Q2;CDH1;FLNB;IER3;MAP2K3;DUSP5;EGR1;MAP2K4;WSB1;CISH;RIPK3;TNFRSF12A;IL1R2;LIF;NRG1;EREG;NFKBIA;IL1A;NR4A1;RAPGEF2;MYH9;VCL;HBEGF	Reactome_2016	30
Signaling by SCF-KIT_Homo sapiens_R-HSA-1433557	0	0.00290864	1.46698	13.1352	DUSP5;NR4A1;CD80;RAPGEF2;IRS2;NRG1;VCL;EREG;IER3;HBEGF	Reactome_2016	10
Downstream signaling of activated FGFR2_Homo sapiens_R-HSA-5654696	0	0.00317321	1.46698	12.9074	DUSP5;NR4A1;CD80;RAPGEF2;IRS2;NRG1;VCL;EREG;IER3;HBEGF	Reactome_2016	10
Role of LAT2/NTAL/LAB on calcium mobilization_Homo sapiens_R-HSA-2730905	0	0.00193147	1.54581	12.8933	NR4A1;CD80;IRS2;NRG1;EREG;IER3;HBEGF	Reactome_2016	7
Downstream signaling of activated FGFR3_Homo sapiens_R-HSA-5654708	0	0.00317321	1.46698	12.8642	DUSP5;NR4A1;CD80;RAPGEF2;IRS2;NRG1;VCL;EREG;IER3;HBEGF	Reactome_2016	10
Downstream signaling of activated FGFR4_Homo sapiens_R-HSA-5654716	0	0.00317321	1.46698	12.8042	DUSP5;NR4A1;CD80;RAPGEF2;IRS2;NRG1;VCL;EREG;IER3;HBEGF	Reactome_2016	10
NFkB activation by Nontypeable Hemophilus influenzae_Homo sapiens_h_nthiPathway	0	0.000254246	2.07187	12.7189	MAP2K3;NFKBIA;TNF;TGFBR2	Biocarta_2016	4
EGF receptor signaling pathway_Homo sapiens_P00018	0	0.000182465	2.7281	12.684	MAP2K3;MAP2K4;SFN;NRG1;AREG;EREG;HBEGF	PANTHER_2016	7
Signaling by FGFR4_Homo sapiens_R-HSA-5654743	0	0.00338397	1.45938	12.6727	DUSP5;NR4A1;CD80;RAPGEF2;IRS2;NRG1;VCL;EREG;IER3;HBEGF	Reactome_2016	10
Signaling by FGFR3_Homo sapiens_R-HSA-5654741	0	0.00345665	1.45938	12.6274	DUSP5;NR4A1;CD80;RAPGEF2;IRS2;NRG1;VCL;EREG;IER3;HBEGF	Reactome_2016	10
Signaling by ERBB4_Homo sapiens_R-HSA-1236394	0	0.00324227	1.46698	12.6106	DUSP5;NR4A1;CD80;RAPGEF2;IRS2;NRG1;VCL;EREG;IER3;HBEGF	Reactome_2016	10
Apoptosis-related network due to altered Notch3 in ovarian cancer_Homo sapiens_WP2864	0	0.000264085	2.40773	12.4522	NRG1;TNF;ETS1;SMAD7;IER3	WikiPathway_2016	5
Apoptosis_Homo sapiens_hsa04210	0	0.000830448	1.8528	12.2713	NFKBIA;GADD45A;NGF;BID;TNF;GADD45G;ACTG1	KEGG_2016	7
Downstream signal transduction_Homo sapiens_R-HSA-186763	0	0.00408381	1.42475	11.9708	DUSP5;NR4A1;CD80;RAPGEF2;IRS2;NRG1;VCL;EREG;IER3;HBEGF	Reactome_2016	10
DAP12 signaling_Homo sapiens_R-HSA-2424491	0	0.00434097	1.42015	11.9003	DUSP5;NR4A1;CD80;RAPGEF2;IRS2;NRG1;VCL;EREG;IER3;HBEGF	Reactome_2016	10
Signaling by Interleukins_Homo sapiens_R-HSA-449147	0	0.00369245	1.44718	11.7453	DUSP5;MAP2K4;IL1A;IL1R2;LIF;RAPGEF2;IRS2;NRG1;VCL;HBEGF;EREG	Reactome_2016	11
Signalling by NGF_Homo sapiens_R-HSA-166520	0	0.00371669	1.44718	11.6742	NFKBIA;DUSP5;NR4A1;CD80;RAPGEF2;IRS2;NRG1;NGF;VCL;IER3;HBEGF;EREG	Reactome_2016	12
Signaling by the B Cell Receptor (BCR)_Homo sapiens_R-HSA-983705	0	0.00391473	1.43397	11.4394	NFKBIA;NR4A1;CD80;IRS2;NRG1;EREG;IER3;HBEGF	Reactome_2016	8
TNF alpha Signaling Pathway_Homo sapiens_WP231	0	0.000487599	2.22915	11.2077	NFKBIA;MAP2K3;MAP2K4;RIPK3;BID;TNF	WikiPathway_2016	6
ARMS-mediated activation_Homo sapiens_R-HSA-170984	0	0.00455728	1.42015	11.0658	DUSP5;RAPGEF2;IRS2;NRG1;NGF;VCL;EREG;HBEGF	Reactome_2016	8
Signaling by EGFR_Homo sapiens_R-HSA-177929	0	0.00539509	1.38512	11.0016	DUSP5;NR4A1;CD80;RAPGEF2;IRS2;NRG1;VCL;EREG;IER3;HBEGF	Reactome_2016	10
Frs2-mediated activation_Homo sapiens_R-HSA-170968	0	0.00467181	1.41749	10.9618	DUSP5;RAPGEF2;IRS2;NRG1;NGF;VCL;EREG;HBEGF	Reactome_2016	8
Signalling to p38 via RIT and RIN_Homo sapiens_R-HSA-187706	0	0.00455728	1.42015	10.9084	DUSP5;RAPGEF2;IRS2;NRG1;NGF;VCL;EREG;HBEGF	Reactome_2016	8
Prolonged ERK activation events_Homo sapiens_R-HSA-169893	0	0.0049075	1.40408	10.9007	DUSP5;RAPGEF2;IRS2;NRG1;NGF;VCL;EREG;HBEGF	Reactome_2016	8
Signal transduction through IL1R_Homo sapiens_h_il1rPathway	0	0.000594381	1.82799	10.744	MAP2K3;NFKBIA;IL1A;TNF	Biocarta_2016	4
Signalling to RAS_Homo sapiens_R-HSA-167044	0	0.00540616	1.38512	10.5706	DUSP5;RAPGEF2;IRS2;NRG1;NGF;VCL;EREG;HBEGF	Reactome_2016	8
Signaling by FGFR2_Homo sapiens_R-HSA-5654738	0	0.00604914	1.37906	10.5703	DUSP5;NR4A1;CD80;RAPGEF2;IRS2;NRG1;VCL;EREG;IER3;HBEGF	Reactome_2016	10
DAP12 interactions_Homo sapiens_R-HSA-2172127	0	0.00582459	1.37906	10.4686	DUSP5;NR4A1;CD80;RAPGEF2;IRS2;NRG1;VCL;EREG;IER3;HBEGF	Reactome_2016	10
Corticotropin-releasing hormone_Homo sapiens_WP2355	0	0.000487599	2.22915	10.4424	NFKBIA;FOSL1;NR4A1;GJA1;FOSB;JUNB	WikiPathway_2016	6
Oncostatin M Signaling Pathway_Homo sapiens_WP2374	0	0.000684552	2.1232	10.1976	NFKBIA;EGR1;LDLR;JUNB;CYR61	WikiPathway_2016	5
Signaling by PDGF_Homo sapiens_R-HSA-186797	0	0.00639855	1.36804	10.1632	DUSP5;NR4A1;CD80;RAPGEF2;IRS2;NRG1;VCL;EREG;IER3;HBEGF	Reactome_2016	10
Cell junction organization_Homo sapiens_R-HSA-446728	0	0.0024048	1.50498	9.92401	CLDN4;CDH1;ACTN1;PVRL4;PVR	Reactome_2016	5
Signalling to ERKs_Homo sapiens_R-HSA-187687	0	0.00637091	1.36804	9.83972	DUSP5;RAPGEF2;IRS2;NRG1;NGF;VCL;EREG;HBEGF	Reactome_2016	8
Hippo signaling pathway_Homo sapiens_hsa04390	0	0.00139304	1.66954	9.83762	RASSF1;LATS2;CDH1;AREG;SMAD7;ACTG1;TGFBR2	KEGG_2016	7
Myometrial Relaxation and Contraction Pathways_Homo sapiens_WP289	0	0.00155748	1.80397	9.62842	GJA1;CALD1;SFN;ADM;ATF3;ETS2;ACTG1	WikiPathway_2016	7
Gastrin-CREB signalling pathway via PKC and MAPK_Homo sapiens_R-HSA-881907	0	0.00751758	1.31101	9.613	DUSP5;EDN1;EDN2;BDKRB2;RAPGEF2;F2RL1;IRS2;NRG1;VCL;HBEGF;EREG	Reactome_2016	11
PodNet: protein-protein interactions in the podocyte_Mus musculus_WP2310	0	0.00183745	1.76694	9.47008	PTGER4;RAPGEF2;MYH9;PTGS2;F3;VCL;CYR61;CXCL16;SMAD7;TGFBR2	WikiPathway_2016	10
TGF-beta signaling pathway_Homo sapiens_hsa04350	1	0.00216904	1.54518	9.45289	FST;INHBA;TNF;TGFBR2;SMAD7	KEGG_2016	5
Cytokine-cytokine receptor interaction_Homo sapiens_hsa04060	0	0.0024302	1.54518	9.415	IL1A;TNFRSF12A;IL1R2;LIF;CXCL1;INHBA;TNF;CXCL16;TGFBR2	KEGG_2016	9
ErbB signaling pathway_Homo sapiens_hsa04012	0	0.00252942	1.54518	8.87443	MAP2K4;NRG1;AREG;EREG;HBEGF	KEGG_2016	5
Insulin Signaling_Homo sapiens_WP481	0	0.00179981	1.76694	8.85526	MAP2K3;EGR1;MAP2K4;SRF;IRS2;MAP3K6;SGK1	WikiPathway_2016	7
Prostaglandin Synthesis and Regulation_Homo sapiens_WP98	0	0.000290892	2.40773	8.58697	PTGER4;EDN1;ANXA3;PTGS2	WikiPathway_2016	4
Inflammatory mediator regulation of TRP channels_Homo sapiens_hsa04750	0	0.0042268	1.37655	8.45382	MAP2K3;PTGER4;BDKRB2;F2RL1;NGF	KEGG_2016	5
NFAT and Hypertrophy of the heart_Homo sapiens_h_nfatPathway	0	0.00128058	1.6894	8.33315	EDN1;LIF;TNF;HBEGF	Biocarta_2016	4
Cell-cell junction organization_Homo sapiens_R-HSA-421270	0	0.00426908	1.42015	8.3091	CLDN4;CDH1;PVRL4;PVR	Reactome_2016	4
Salmonella infection_Homo sapiens_hsa05132	0	0.0024048	1.54518	8.24711	IL1A;MYH9;CXCL1;FLNB;ACTG1	KEGG_2016	5
Peptide ligand-binding receptors_Homo sapiens_R-HSA-375276	0	0.00508654	1.39634	8.19587	EDN1;EDN2;XK;BDKRB2;F2RL1;CXCL1;CXCL16	Reactome_2016	7
MAPK family signaling cascades_Homo sapiens_R-HSA-5683057	0	0.0122849	1.1926	8.15393	DUSP5;CDC42EP3;RAPGEF2;IRS2;NRG1;VCL;EREG;HBEGF	Reactome_2016	8
IRS-mediated signalling_Homo sapiens_R-HSA-112399	0	0.0122849	1.1926	8.02276	DUSP5;PRKAB2;RAPGEF2;IRS2;NRG1;VCL;EREG;HBEGF	Reactome_2016	8
Prostaglandin Synthesis and Regulation_Mus musculus_WP374	0	0.000290892	2.40773	8.00973	PTGER4;EDN1;ANXA3;PTGS2	WikiPathway_2016	4
Cellular Senescence_Homo sapiens_R-HSA-2559583	0	0.00816865	1.28902	7.97526	MAP2K3;MAP2K4;IL1A;CBX4;ETS1;ETS2	Reactome_2016	6
Signaling by Type 1 Insulin-like Growth Factor 1 Receptor (IGF1R)_Homo sapiens_R-HSA-2404192	0	0.0132709	1.1926	7.77837	DUSP5;PRKAB2;RAPGEF2;IRS2;NRG1;VCL;EREG;HBEGF	Reactome_2016	8
Insulin receptor signalling cascade_Homo sapiens_R-HSA-74751	0	0.0130191	1.1926	7.75903	DUSP5;PRKAB2;RAPGEF2;IRS2;NRG1;VCL;EREG;HBEGF	Reactome_2016	8
IGF1R signaling cascade_Homo sapiens_R-HSA-2428924	0	0.0132709	1.1926	7.74214	DUSP5;PRKAB2;RAPGEF2;IRS2;NRG1;VCL;EREG;HBEGF	Reactome_2016	8
IRS-related events triggered by IGF1R_Homo sapiens_R-HSA-2428928	0	0.0132709	1.1926	7.69975	DUSP5;PRKAB2;RAPGEF2;IRS2;NRG1;VCL;EREG;HBEGF	Reactome_2016	8
FAS pathway and Stress induction of HSP regulation_Homo sapiens_WP314	0	0.00107378	1.947	7.6054	MAP2K4;IL1A;TNF;ACTG1	WikiPathway_2016	4
FCERI mediated MAPK activation_Homo sapiens_R-HSA-2871796	0	0.0135262	1.1926	7.56431	DUSP5;MAP2K4;RAPGEF2;IRS2;NRG1;VCL;EREG;HBEGF	Reactome_2016	8
Class A/1 (Rhodopsin-like receptors)_Homo sapiens_R-HSA-373076	0	0.00869562	1.28451	7.46166	PTGER4;EDN1;EDN2;XK;BDKRB2;F2RL1;HTR1B;CXCL1;CXCL16	Reactome_2016	9
Toll-like receptor signaling pathway_Homo sapiens_hsa04620	0	0.00588668	1.29397	7.25644	MAP2K3;NFKBIA;MAP2K4;CD80;TNF	KEGG_2016	5
Cardiac Hypertrophic Response_Homo sapiens_WP2795	0	0.00293363	1.65393	7.15649	MAP2K3;MAP2K4;NRG1;TNF	WikiPathway_2016	4
Chagas disease (American trypanosomiasis)_Homo sapiens_hsa05142	0	0.00543485	1.29397	7.14957	NFKBIA;MAP2K4;BDKRB2;TNF;TGFBR2	KEGG_2016	5
Focal adhesion_Homo sapiens_hsa04510	0	0.00648797	1.29397	7.14914	ACTN1;ZYX;FLNB;ITGB6;MYL9;VCL;ACTG1	KEGG_2016	7
Adipogenesis genes_Mus musculus_WP447	0	0.00269314	1.65393	7.04051	KLF7;CYP26B1;GADD45A;LIF;IRS2;TNF	WikiPathway_2016	6
RAF/MAP kinase cascade_Homo sapiens_R-HSA-5673001	0	0.0141459	1.1926	6.99409	DUSP5;RAPGEF2;IRS2;NRG1;VCL;EREG;HBEGF	Reactome_2016	7
SOS-mediated signalling_Homo sapiens_R-HSA-112412	0	0.0141459	1.1926	6.95535	DUSP5;RAPGEF2;IRS2;NRG1;VCL;EREG;HBEGF	Reactome_2016	7
SHC1 events in EGFR signaling_Homo sapiens_R-HSA-180336	0	0.0141459	1.1926	6.92646	DUSP5;RAPGEF2;IRS2;NRG1;VCL;EREG;HBEGF	Reactome_2016	7
FRS-mediated FGFR2 signaling_Homo sapiens_R-HSA-5654700	0	0.0144491	1.1926	6.90749	DUSP5;RAPGEF2;IRS2;NRG1;VCL;EREG;HBEGF	Reactome_2016	7
SHC1 events in ERBB4 signaling_Homo sapiens_R-HSA-1250347	0	0.0141459	1.1926	6.87468	DUSP5;RAPGEF2;IRS2;NRG1;VCL;EREG;HBEGF	Reactome_2016	7
FRS-mediated FGFR3 signaling_Homo sapiens_R-HSA-5654706	0	0.0144491	1.1926	6.86733	DUSP5;RAPGEF2;IRS2;NRG1;VCL;EREG;HBEGF	Reactome_2016	7
GRB2 events in EGFR signaling_Homo sapiens_R-HSA-179812	0	0.0141459	1.1926	6.84414	DUSP5;RAPGEF2;IRS2;NRG1;VCL;EREG;HBEGF	Reactome_2016	7
IL-1 signaling pathway_Homo sapiens_WP195	0	0.00293363	1.65393	6.83737	NFKBIA;MAP2K3;IL1A;MAP2K4	WikiPathway_2016	4
Adipogenesis_Homo sapiens_WP236	0	0.0029092	1.65393	6.83514	KLF7;CYP26B1;GADD45A;LIF;IRS2;TNF	WikiPathway_2016	6
FRS-mediated FGFR1 signaling_Homo sapiens_R-HSA-5654693	0	0.0144491	1.1926	6.81617	DUSP5;RAPGEF2;IRS2;NRG1;VCL;EREG;HBEGF	Reactome_2016	7
FRS-mediated FGFR4 signaling_Homo sapiens_R-HSA-5654712	0	0.0144491	1.1926	6.78245	DUSP5;RAPGEF2;IRS2;NRG1;VCL;EREG;HBEGF	Reactome_2016	7
Semaphorin interactions_Homo sapiens_R-HSA-373755	0	0.00596398	1.37906	6.7781	SEMA7A;MYH9;MYL9;RND1	Reactome_2016	4
MAPK1/MAPK3 signaling_Homo sapiens_R-HSA-5684996	0	0.0160351	1.15811	6.6833	DUSP5;RAPGEF2;IRS2;NRG1;VCL;EREG;HBEGF	Reactome_2016	7
Focal Adhesion_Mus musculus_WP85	0	0.00404398	1.56568	6.61239	MAP2K3;ACTN1;ZYX;TESK2;ITGB6;VCL;ACTG1	WikiPathway_2016	7
Signaling by Leptin_Homo sapiens_R-HSA-2586552	0	0.0167029	1.14462	6.54557	DUSP5;RAPGEF2;IRS2;NRG1;VCL;EREG;HBEGF	Reactome_2016	7
Rap1 signaling pathway_Homo sapiens_hsa04015	0	0.00815871	1.26043	6.53162	MAP2K3;CDH1;MAGI3;RAPGEF2;NGF;EPHA2;ACTG1	KEGG_2016	7
Innate Immune System_Homo sapiens_R-HSA-168249	0	0.0145205	1.1926	6.49446	MAP2K3;DUSP5;MAP2K4;RIPK3;CD80;NRG1;IRS2;EREG;ACTG1;NFKBIA;NR4A1;RAPGEF2;MYH9;VCL;IER3;HBEGF	Reactome_2016	16
Interleukin receptor SHC signaling_Homo sapiens_R-HSA-912526	0	0.0173901	1.13131	6.43499	DUSP5;RAPGEF2;IRS2;NRG1;VCL;EREG;HBEGF	Reactome_2016	7
VEGFR2 mediated cell proliferation_Homo sapiens_R-HSA-5218921	0	0.018458	1.1137	6.39796	DUSP5;RAPGEF2;IRS2;NRG1;VCL;EREG;HBEGF	Reactome_2016	7
Focal Adhesion_Homo sapiens_WP306	0	0.00480883	1.52403	6.38933	MAP2K3;ACTN1;ZYX;TESK2;ITGB6;VCL;ACTG1	WikiPathway_2016	7
Epithelial cell signaling in Helicobacter pylori infection_Homo sapiens_hsa05120	0	0.00628413	1.29397	6.36163	NFKBIA;MAP2K4;CXCL1;HBEGF	KEGG_2016	4
Regulation of toll-like receptor signaling pathway_Homo sapiens_WP1449	0	0.00433708	1.54719	6.20064	MAP2K3;NFKBIA;MAP2K4;CISH;CD80;TNF	WikiPathway_2016	6
Signaling by TGF-beta Receptor Complex_Homo sapiens_R-HSA-170834	1	0.00805629	1.28902	6.13461	SKIL;JUNB;TGFBR2;SMAD7	Reactome_2016	4
Regulation of actin cytoskeleton_Homo sapiens_hsa04810	0	0.00878039	1.25996	6.05102	ACTN1;BDKRB2;MYH9;ITGB6;MYL9;VCL;ACTG1	KEGG_2016	7
Signaling by Insulin receptor_Homo sapiens_R-HSA-74752	0	0.0200951	1.09288	6.02866	DUSP5;PRKAB2;RAPGEF2;IRS2;NRG1;VCL;EREG;HBEGF	Reactome_2016	8
Interleukin-2 signaling_Homo sapiens_R-HSA-451927	0	0.0199526	1.09288	6.01768	DUSP5;RAPGEF2;IRS2;NRG1;VCL;EREG;HBEGF	Reactome_2016	7
ErbB Signaling Pathway_Homo sapiens_WP673	0	0.00293363	1.65393	5.93278	NRG1;AREG;EREG;HBEGF	WikiPathway_2016	4
Cellular responses to stress_Homo sapiens_R-HSA-2262752	0	0.0186357	1.11362	5.82056	MAP2K3;IL1A;MAP2K4;PRKAB2;BAG2;CBX4;CITED2;ETS1;ETS2	Reactome_2016	9
Toll-like Receptor Signaling Pathway_Homo sapiens_WP75	0	0.00500809	1.52403	5.80348	MAP2K3;NFKBIA;MAP2K4;CD80;TNF	WikiPathway_2016	5
Apoptosis signaling pathway_Homo sapiens_P00006	0	0.00500809	1.53264	5.74536	MAP2K3;NFKBIA;MAP2K4;TNF;ATF3	PANTHER_2016	5
Cell-Cell communication_Homo sapiens_R-HSA-1500931	0	0.0139458	1.1926	5.6167	CLDN4;CDH1;ACTN1;PVRL4;PVR	Reactome_2016	5
Interleukin-3, 5 and GM-CSF signaling_Homo sapiens_R-HSA-512988	0	0.0236206	1.04773	5.56957	DUSP5;RAPGEF2;IRS2;NRG1;VCL;EREG;HBEGF	Reactome_2016	7
Adipocytokine signaling pathway_Homo sapiens_hsa04920	0	0.00695823	1.29134	5.38487	NFKBIA;PRKAB2;IRS2;TNF	KEGG_2016	4
Leishmaniasis_Homo sapiens_hsa05140	0	0.00805629	1.26043	5.37001	NFKBIA;IL1A;PTGS2;TNF	KEGG_2016	4
NCAM signaling for neurite out-growth_Homo sapiens_R-HSA-375165	0	0.0258475	1.01771	5.33898	DUSP5;RAPGEF2;IRS2;NRG1;VCL;EREG;HBEGF	Reactome_2016	7
p53 signaling pathway_Homo sapiens_hsa04115	0	0.00661549	1.29397	5.24179	GADD45A;SFN;BID;GADD45G	KEGG_2016	4
Influenza A_Homo sapiens_hsa05164	0	0.0120041	1.19794	5.15995	MAP2K3;NFKBIA;MAP2K4;IL1A;TNF;ACTG1	KEGG_2016	6
Developmental Biology_Homo sapiens_R-HSA-1266738	0	0.0239183	1.04773	5.04155	DUSP5;SEMA7A;NRG1;IRS2;TNF;EREG;ACTG1;RND1;NUMB;RAPGEF2;MYH9;MYL9;VCL;EPHA2;HBEGF	Reactome_2016	15
Myometrial Relaxation and Contraction Pathways_Mus musculus_WP385	0	0.00603334	1.45888	5.01113	GJA1;SFN;ADM;ATF3;ETS2;ACTG1	WikiPathway_2016	6
GPCR ligand binding_Homo sapiens_R-HSA-500792	0	0.0238502	1.04773	4.98167	PTGER4;EDN1;EDN2;XK;BDKRB2;HTR1B;F2RL1;ADM;CXCL1;CXCL16	Reactome_2016	10
Leukocyte transendothelial migration_Homo sapiens_hsa04670	0	0.00916593	1.25831	4.85156	CLDN4;ACTN1;MYL9;VCL;ACTG1	KEGG_2016	5
Toll Like Receptor 3 (TLR3) Cascade_Homo sapiens_R-HSA-168164	0	0.0210237	1.08682	4.61368	MAP2K3;NFKBIA;MAP2K4;RIPK3	Reactome_2016	4
MyD88-independent TLR3/TLR4 cascade_Homo sapiens_R-HSA-166166	0	0.0210237	1.08682	4.58271	MAP2K3;NFKBIA;MAP2K4;RIPK3	Reactome_2016	4
Arrhythmogenic right ventricular cardiomyopathy (ARVC)_Homo sapiens_hsa05412	0	0.00844611	1.26043	4.56817	GJA1;ACTN1;ITGB6;ACTG1	KEGG_2016	4
TRIF-mediated TLR3/TLR4 signaling_Homo sapiens_R-HSA-937061	0	0.0210237	1.08682	4.54924	MAP2K3;NFKBIA;MAP2K4;RIPK3	Reactome_2016	4
Insulin Signaling_Mus musculus_WP65	0	0.0066252	1.44498	4.38808	MAP2K3;EGR1;MAP2K4;SRF;MAP3K6;SGK1	WikiPathway_2016	6
Nicotinic acetylcholine receptor signaling pathway_Homo sapiens_P00044	0	0.00628413	1.5209	4.26793	MYH9;STX11;ACTG2;ACTG1	PANTHER_2016	4
Ras Pathway_Homo sapiens_P04393	0	0.00661549	1.5209	4.24602	MAP2K3;MAP2K4;SRF;ETS1	PANTHER_2016	4
EPH-Ephrin signaling_Homo sapiens_R-HSA-2682334	0	0.0196381	1.0949	4.19891	MYH9;MYL9;EPHA2;ACTG1	Reactome_2016	4
Diseases of signal transduction_Homo sapiens_R-HSA-5663202	0	0.0373488	0.904076	4.19242	NR4A1;CD80;IRS2;NRG1;EREG;HBEGF;TGFBR2	Reactome_2016	7
Transcriptional Regulation by TP53_Homo sapiens_R-HSA-3700989	0	0.0358	0.913136	4.11879	PLK3;PRKAB2;BTG2;GADD45A;PLK2;SFN;SGK1;BID	Reactome_2016	8
miRNA regulation of DNA Damage Response_Mus musculus_WP2087	0	0.00506915	1.52403	4.05848	GADD45A;SFN;BID;GADD45G	WikiPathway_2016	4
DNA Damage Response_Homo sapiens_WP707	0	0.00628413	1.45141	4.03325	GADD45A;SFN;BID;GADD45G	WikiPathway_2016	4
Adaptive Immune System_Homo sapiens_R-HSA-1280218	0	0.0375278	0.904076	3.81787	WSB1;CD80;RNF19B;IRS2;NRG1;PVR;EREG;UBE2J1;NFKBIA;NR4A1;CDH1;UBE2Q2;IER3;HBEGF	Reactome_2016	14
Pathways in cancer_Homo sapiens_hsa05200	0	0.0290162	0.911532	3.78322	PTGER4;NFKBIA;RASSF1;CDH1;BDKRB2;PTGS2;BID;ETS1;TGFBR2	KEGG_2016	9
Non-alcoholic fatty liver disease (NAFLD)_Homo sapiens_hsa04932	0	0.0241722	0.968581	3.74991	IL1A;PRKAB2;IRS2;BID;TNF	KEGG_2016	5
Programmed Cell Death_Homo sapiens_R-HSA-5357801	0	0.0343803	0.925478	3.734	RIPK3;CDH1;SFN;BID;TJP2	Reactome_2016	5
Hypertrophic cardiomyopathy (HCM)_Homo sapiens_hsa05410	0	0.0125179	1.1931	3.51657	PRKAB2;ITGB6;TNF;ACTG1	KEGG_2016	4
Activated TLR4 signalling_Homo sapiens_R-HSA-166054	0	0.0333157	0.935732	3.436	MAP2K3;NFKBIA;MAP2K4;RIPK3	Reactome_2016	4
O-linked glycosylation_Homo sapiens_R-HSA-5173105	0	0.0314799	0.952086	3.43251	GYLTL1B;MUC13;ST3GAL1;ADAMTS6	Reactome_2016	4
Rheumatoid arthritis_Homo sapiens_hsa05323	0	0.0164263	1.08805	3.40936	IL1A;CD80;CXCL1;TNF	KEGG_2016	4
p53 signaling_Mus musculus_WP2902	0	0.00506915	1.52403	3.40527	GADD45A;SFN;BID;GADD45G	WikiPathway_2016	4
VEGFA-VEGFR2 Pathway_Homo sapiens_R-HSA-4420097	0	0.0593945	0.758785	3.30785	DUSP5;RAPGEF2;IRS2;NRG1;VCL;EREG;HBEGF	Reactome_2016	7
RHO GTPase Effectors_Homo sapiens_R-HSA-195258	0	0.0589402	0.758785	3.0696	CDH1;SRF;MYH9;SFN;MYL9;ACTG1	Reactome_2016	6
Toll Like Receptor 4 (TLR4) Cascade_Homo sapiens_R-HSA-166016	0	0.0434172	0.853636	3.02647	MAP2K3;NFKBIA;MAP2K4;RIPK3	Reactome_2016	4
Insulin resistance_Homo sapiens_hsa04931	0	0.030585	0.899389	2.794	NFKBIA;PRKAB2;IRS2;TNF	KEGG_2016	4
Signaling by VEGF_Homo sapiens_R-HSA-194138	0	0.0659386	0.750282	2.78286	DUSP5;RAPGEF2;IRS2;NRG1;VCL;EREG;HBEGF	Reactome_2016	7
cGMP-PKG signaling pathway_Homo sapiens_hsa04022	0	0.0351425	0.869733	2.76126	NPPB;SRF;BDKRB2;IRS2;MYL9	KEGG_2016	5
Apoptosis_Mus musculus_WP1254	0	0.0105803	1.31596	2.54879	NFKBIA;MAP2K4;BID;TNF	WikiPathway_2016	4
FGF signaling pathway_Homo sapiens_P00021	0	0.022468	1.07704	2.46593	MAP2K3;MAP2K4;SFN;MAP3K6	PANTHER_2016	4
Toll-Like Receptors Cascades_Homo sapiens_R-HSA-168898	0	0.0654653	0.750754	2.20466	MAP2K3;NFKBIA;MAP2K4;RIPK3	Reactome_2016	4
Toxoplasmosis_Homo sapiens_hsa05145	0	0.0391917	0.841677	2.19547	MAP2K3;NFKBIA;TNF;LDLR	KEGG_2016	4
Apoptosis_Homo sapiens_WP254	0	0.0141107	1.21482	2.05397	NFKBIA;MAP2K4;BID;TNF	WikiPathway_2016	4
Arrhythmogenic Right Ventricular Cardiomyopathy_Homo sapiens_WP2118	0	0.00884808	1.36831	1.94683	GJA1;ACTN1;ITGB6;ACTG1	WikiPathway_2016	4
miRNA Regulation of DNA Damage Response_Homo sapiens_WP1530	0	0.0146688	1.20566	1.89972	GADD45A;SFN;BID;GADD45G	WikiPathway_2016	4
Sphingolipid signaling pathway_Homo sapiens_hsa04071	0	0.0412736	0.828538	1.89558	BDKRB2;SGMS2;BID;TNF	KEGG_2016	4
Cell cycle_Homo sapiens_hsa04110	0	0.0456224	0.799081	1.68275	WEE1;GADD45A;SFN;GADD45G	KEGG_2016	4
Disease_Homo sapiens_R-HSA-1643685	0	0.0949255	0.664997	1.55716	MAP2K3;NFKBIA;MAP2K4;NR4A1;CD80;MUC13;IRS2;NRG1;ADAMTS6;HBEGF;EREG;TGFBR2	Reactome_2016	12
Hepatitis C_Homo sapiens_hsa05160	0	0.0563057	0.745837	1.44896	NFKBIA;CLDN4;TNF;LDLR	KEGG_2016	4
NRF2 pathway_Homo sapiens_WP2884	0	0.0212659	1.09468	1.36473	EGR1;NRG1;EPHA2;TGFBR2;HBEGF	WikiPathway_2016	5
Signaling by Rho GTPases_Homo sapiens_R-HSA-194315	0	0.103845	0.649071	1.29782	STARD13;CDH1;SRF;MYH9;SFN;MYL9;ACTG1	Reactome_2016	7
Apoptosis_Homo sapiens_R-HSA-109581	0	0.100575	0.649567	1.20127	CDH1;SFN;BID;TJP2	Reactome_2016	4
Cell adhesion molecules (CAMs)_Homo sapiens_hsa04514	0	0.0682169	0.686409	1.07878	CLDN4;CDH1;CD80;PVR	KEGG_2016	4
Oxytocin signaling pathway_Homo sapiens_hsa04921	0	0.0923139	0.599238	0.897602	PRKAB2;PTGS2;MYL9;ACTG1	KEGG_2016	4
Ras signaling pathway_Homo sapiens_hsa04014	0	0.100204	0.584812	0.872027	RASSF1;NGF;ETS1;ETS2;EPHA2	KEGG_2016	5
Integrin-mediated Cell Adhesion_Mus musculus_WP6	0	0.022468	1.07753	0.787719	MAP2K3;ZYX;ITGB6;VCL	WikiPathway_2016	4
SIDS Susceptibility Pathways_Homo sapiens_WP706	0	0.0300237	1.00795	0.733268	EGR1;IL1A;GJA1;NGF;TNF	WikiPathway_2016	5
Integrin-mediated Cell Adhesion_Homo sapiens_WP185	0	0.0239714	1.06257	0.732145	MAP2K3;ZYX;ITGB6;VCL	WikiPathway_2016	4
Inflammation mediated by chemokine and cytokine signaling pathway_Homo sapiens_P00031	0	0.0535827	0.88864	0.644302	MYH9;PTGS2;JUNB;ACTG2;ACTG1	PANTHER_2016	5
G alpha (q) signalling events_Homo sapiens_R-HSA-416476	0	0.152582	0.534685	0.499834	EDN1;EDN2;BDKRB2;F2RL1	Reactome_2016	4
Generic Transcription Pathway_Homo sapiens_R-HSA-212436	0	0.169804	0.515564	0.473885	PLK3;NR4A1;PRKAB2;BTG2;GADD45A;PLK2;SFN;BID;SGK1;JUNB;SKIL;SMAD7	Reactome_2016	12
Senescence and Autophagy in Cancer_Homo sapiens_WP615	0	0.0271574	1.02946	0.374139	MAP2K3;IL1A;CXCL1;INHBA	WikiPathway_2016	4
Muscle contraction_Homo sapiens_R-HSA-397014	0	0.162784	0.525286	0.308383	CALD1;MYL9;VCL;ACTG2	Reactome_2016	4
Tuberculosis_Homo sapiens_hsa05152	0	0.12729	0.512415	0.254322	PLK3;IL1A;BID;TNF	KEGG_2016	4
Fatty acid, triacylglycerol, and ketone body metabolism_Homo sapiens_R-HSA-535734	0	0.20808	0.448619	0.205943	PRKAB2;GLIPR1;ANKRD1;FHL2	Reactome_2016	4
Transcriptional misregulation in cancer_Homo sapiens_hsa05202	0	0.131059	0.505905	0.204943	PER2;IL1R2;NFKBIZ;TGFBR2	KEGG_2016	4
Herpes simplex infection_Homo sapiens_hsa05168	0	0.140679	0.491899	0.119621	NFKBIA;PER2;TNF;TAF5L	KEGG_2016	4
TNF-alpha NF-kB Signaling Pathway_Mus musculus_WP246	0	0.0451069	0.886221	0.0777541	NFKBIA;RIPK3;NFKBIZ;CD3EAP;TNF	WikiPathway_2016	5
Signaling by GPCR_Homo sapiens_R-HSA-372790	0	0.234038	0.427771	-0.0749505	PTGER4;DUSP5;EDN1;EDN2;HTR1B;NRG1;ADM;IRS2;CXCL1;CXCL16;EREG;XK;BDKRB2;RAPGEF2;F2RL1;VCL;HBEGF	Reactome_2016	17
Gene Expression_Homo sapiens_R-HSA-74160	0	0.904196	0.0368042	-0.137668	PLK3;PRKAB2;BTG2;GADD45A;PLK2;CD3EAP;SMAD7;NR4A1;SFN;BID;SGK1;JUNB;SKIL	Reactome_2016	13
Metabolism_Homo sapiens_R-HSA-1430728	0	0.885943	0.0436598	-0.161248	PRKAB2;UBIAD1;ARG1;ODC1;FHL2;SGMS2;MAT1A;PTGS2;RPIA;UGCG;CYP26B1;GLIPR1;CHST12;ANKRD1;ST3GAL1;LDLR	Reactome_2016	16
Proteoglycans in cancer_Homo sapiens_hsa05205	0	0.177467	0.442359	-0.188599	FLNB;TNF;HBEGF;ACTG1	KEGG_2016	4
G alpha (i) signalling events_Homo sapiens_R-HSA-418594	0	0.261217	0.401122	-0.234863	BDKRB2;HTR1B;CXCL1;CXCL16	Reactome_2016	4
Metabolism of proteins_Homo sapiens_R-HSA-392499	0	0.825728	0.0722182	-0.248988	GYLTL1B;CBX4;MUC13;UAP1;INHBA;AREG;ST3GAL1;ATF3;ADAMTS6	Reactome_2016	9
Post-translational protein modification_Homo sapiens_R-HSA-597592	0	0.332844	0.334764	-0.359002	GYLTL1B;CBX4;MUC13;UAP1;ST3GAL1;AREG;ADAMTS6	Reactome_2016	7
GPCR downstream signaling_Homo sapiens_R-HSA-388396	0	0.740031	0.114209	-0.359308	PTGER4;EDN1;EDN2;BDKRB2;HTR1B;F2RL1;ADM;CXCL1;CXCL16	Reactome_2016	9
Antigen processing: Ubiquitination & Proteasome degradation_Homo sapiens_R-HSA-983168	0	0.309307	0.356949	-0.372876	WSB1;UBE2Q2;RNF19B;UBE2J1	Reactome_2016	4
Circadian rythm related genes_Homo sapiens_WP3594	0	0.0662292	0.749378	-0.415497	PER2;EGR1;CLDN4;CRY2;CCRN4L	WikiPathway_2016	5
Extracellular matrix organization_Homo sapiens_R-HSA-1474244	0	0.365538	0.312916	-0.428546	CDH1;ACTN1;TIMP1;ITGB6	Reactome_2016	4
Metabolism of lipids and lipoproteins_Homo sapiens_R-HSA-556833	0	0.419093	0.272331	-0.443361	UGCG;PRKAB2;GLIPR1;FHL2;ANKRD1;SGMS2;PTGS2;LDLR	Reactome_2016	8
Vesicle-mediated transport_Homo sapiens_R-HSA-5653656	0	0.616548	0.160107	-0.475019	PRKAB2;GJA1;GJB3;SFN;AREG	Reactome_2016	5
Metabolic pathways_Homo sapiens_hsa01100	0	0.789491	0.0974825	-0.498892	RPIA;UGCG;CYP26B1;ARG1;ODC1;GCNT2;UAP1;MAT1A;SGMS2;PTGS2;ST3GAL1	KEGG_2016	11
Class I MHC mediated antigen processing & presentation_Homo sapiens_R-HSA-983169	0	0.419169	0.272331	-0.510313	WSB1;UBE2Q2;RNF19B;UBE2J1	Reactome_2016	4
Membrane Trafficking_Homo sapiens_R-HSA-199991	0	0.476324	0.228125	-0.511636	PRKAB2;GJA1;GJB3;SFN;AREG	Reactome_2016	5
Hemostasis_Homo sapiens_R-HSA-109582	0	0.551143	0.189655	-0.517151	WEE1;ACTN1;MAFK;TIMP1;F3;VCL	Reactome_2016	6
PI3K-Akt signaling pathway_Homo sapiens_hsa04151	0	0.308574	0.302214	-0.679003	NR4A1;ITGB6;SGK1;NGF;EPHA2	KEGG_2016	5
Neuroactive ligand-receptor interaction_Homo sapiens_hsa04080	0	0.35084	0.260428	-0.724384	PTGER4;BDKRB2;F2RL1;HTR1B	KEGG_2016	4
BDNF signaling pathway_Homo sapiens_WP2380	0	0.0710276	0.730368	-0.735756	NFKBIA;EGR1;IRS2;NGF	WikiPathway_2016	4
MicroRNAs in cancer_Homo sapiens_hsa05206	0	0.399748	0.242529	-0.797297	RASSF1;PIM1;IRS2;PTGS2	KEGG_2016	4
Ectoderm Differentiation_Homo sapiens_WP2858	0	0.0641118	0.758637	-1.1128	PIM1;FHL2;SKIL;TSKU	WikiPathway_2016	4
Regulation of Actin Cytoskeleton_Mus musculus_WP523	0	0.0768243	0.721912	-1.24163	ACTN1;BDKRB2;VCL;ACTG1	WikiPathway_2016	4
Regulation of Actin Cytoskeleton_Homo sapiens_WP51	0	0.0798093	0.714131	-1.26498	ACTN1;BDKRB2;VCL;ACTG1	WikiPathway_2016	4
PluriNetWork_Mus musculus_WP1763	0	0.088278	0.699905	-1.36864	GADD45A;CDH1;LIF;PIM1;SGK1;SMAD7	WikiPathway_2016	6
Wnt signaling pathway_Homo sapiens_P00057	0	0.35329	0.383153	-1.55409	EDN1;CDH1;TNF;ACTG2	PANTHER_2016	4
EGF/EGFR Signaling Pathway_Homo sapiens_WP437	0	0.100575	0.688976	-2.167	ERRFI1;PLSCR1;GJA1;FOSB	WikiPathway_2016	4
GPCRs, Class A Rhodopsin-like_Mus musculus_WP189	0	0.114475	0.660931	-2.30816	PTGER4;BDKRB2;HTR1B;F2RL1	WikiPathway_2016	4
EGFR1 Signaling Pathway_Mus musculus_WP572	0	0.114475	0.660931	-2.46969	MAP2K3;ERRFI1;PLSCR1;GJA1	WikiPathway_2016	4
Non-odorant GPCRs_Mus musculus_WP1396	0	0.144615	0.589509	-2.55403	PTGER4;GPRC5A;BDKRB2;F2RL1;HTR1B	WikiPathway_2016	5
GPCRs, Class A Rhodopsin-like_Homo sapiens_WP455	0	0.306876	0.423	-3.30594	PTGER4;BDKRB2;F2RL1;HTR1B	WikiPathway_2016	4
Focal Adhesion-PI3K-Akt-mTOR-signaling pathway_Mus musculus_WP2841	0	0.414326	0.341265	-3.33647	IRS2;ITGB6;NGF;EPHA2	WikiPathway_2016	4
