# Supplementary material for: c-Met activation leads to the establishment of a TGFβ-receptor regulatory network in bladder cancer progression
Source: Nat Commun. 2019 Sep 25;10:4349. doi: 10.1038/s41467-019-12241-2 (PMC6761206; doi:10.1038/s41467-019-12241-2)
Supplement: Supplementary file 7 — Supplementary Data 4 [file 41467_2019_12241_MOESM7_ESM.xlsx]

## Sheet: Sheet1
Cell line	Site Primary	Histology	Hist Subtype1	Generic EMT score	MET Expression	HGF Expression	SMURF2 Expression	CMET_pY1235 (RPPA)
UM-UC-3	urinary_tract	carcinoma	transitional_cell_carcinoma	0.733844	11.8826	3.27951	12.7647	---
JMSU-1	urinary_tract	carcinoma	---	0.651361	10.6008	3.35729	12.4856	---
J82	urinary_tract	carcinoma	transitional_cell_carcinoma	0.643707	11.703	3.25849	11.4602	---
T24	urinary_tract	carcinoma	transitional_cell_carcinoma	0.590136	11.6579	3.57422	11.9691	-0.23646
TCCSUP	urinary_tract	carcinoma	transitional_cell_carcinoma	0.518707	11.759	3.25806	10.4551	-0.2213
SW-1710	urinary_tract	carcinoma	transitional_cell_carcinoma	0.516156	12.6585	3.28388	10.3615	---
BC-3C	urinary_tract	carcinoma	transitional_cell_carcinoma	0.386054	11.6534	3.4681	10.4306	---
KU-19-19	urinary_tract	carcinoma	transitional_cell_carcinoma	0.212585	12.6582	3.34647	11.7437	---
5637	urinary_tract	carcinoma	---	0.20068	11.8105	3.62383	12.796	---
SCaBER	urinary_tract	carcinoma	transitional_cell_carcinoma	0.130952	12.1793	3.23429	11.2924	---
647-V	urinary_tract	carcinoma	transitional_cell_carcinoma	0.116497	12.4702	3.45856	12.6139	---
HT-1197	urinary_tract	carcinoma	---	-0.187925	11.8158	3.29085	11.6141	-0.036893
CAL-29	urinary_tract	carcinoma	transitional_cell_carcinoma	-0.258503	12.053	3.32229	10.4912	---
VM-CUB1	urinary_tract	carcinoma	transitional_cell_carcinoma	-0.284014	12.4547	3.24578	9.91417	---
HT-1376	urinary_tract	carcinoma	transitional_cell_carcinoma	-0.287415	11.3194	3.26218	9.71535	---
BFTC-905	urinary_tract	carcinoma	transitional_cell_carcinoma	-0.312925	11.7892	3.74735	10.5413	---
SW 780	urinary_tract	carcinoma	transitional_cell_carcinoma	-0.505952	11.4414	3.20987	10.9312	---
RT112/84	urinary_tract	carcinoma	---	-0.519558	11.7066	3.61494	10.513	---
RT4	urinary_tract	carcinoma	transitional_cell_carcinoma	-0.521259	9.49198	3.49969	9.74374	---
RT-112	urinary_tract	carcinoma	transitional_cell_carcinoma	-0.52551	11.2445	3.50688	9.78029	---
KMBC-2	urinary_tract	carcinoma	---	-0.55102	11.7815	3.54835	10.2564	---
